# Supplementary material for: Exploring the CNOT1(800–999) HEAT Domain and Its Interactions with Tristetraprolin (TTP) as Revealed by Hydrogen/Deuterium Exchange Mass Spectrometry
Source: Biomolecules. 2025 Mar 11;15(3):403. doi: 10.3390/biom15030403 (PMC11939966; doi:10.3390/biom15030403)
Supplement: Supplementary file 1 [file biomolecules-15-00403-s001.zip]

Archive with 1 entries (1 files):
- biomolecules-3488387-supplementary.pdf
